# Supplementary material for: Therapeutic potential of FAPI RLT in oncology: A systematic review
Source: Theranostics. 2025 Mar 10;15(9):4084–100. doi: 10.7150/thno.106108 (PMC11980674; doi:10.7150/thno.106108)
Supplement: Supplementary file 1 — Supplementary table. [file thnov15p4084s1.xlsx]

## Sheet: Sheet1
Supplementary Table 1: PRISMA Protocol Statement
#	Section and Topic	Location where item is reported	Checklist item
	TITLE
1	Title	Page 1	Identify the report as a systematic review.
	ABSTRACT
2	Abstract	Page 1	See the PRISMA 2020 for Abstracts checklist.
	INTRODUCTION
3	Rationale	Page 2	Describe the rationale for the review in the context of existing knowledge.
4	Objectives	Page 2	Provide an explicit statement of the objective(s) or question(s) the review addresses.
	METHODS
5	Eligibility criteria	Page 2-3	Specify the inclusion and exclusion criteria for the review and how studies were grouped for the syntheses.
6	Information sources	Page 2	Specify all databases, registers, websites, organisations, reference lists and other sources searched or consulted to identify studies. Specify the date when each source was last searched or consulted.
7	Search strategy	Page 2 & Supplementary Table 2	Present the full search strategies for all databases, registers and websites, including any filters and limits used.
8	Selection process	Page 3	Specify the methods used to decide whether a study met the inclusion criteria of the review, including how many reviewers screened each record and each report retrieved, whether they worked independently, and if applicable, details of automation tools used in the process.
9	Data collection process	Page 3	Specify the methods used to collect data from reports, including how many reviewers collected data from each report, whether they worked independently, any processes for obtaining or confirming data from study investigators, and if applicable, details of automation tools used in the process.
10a	Data items	Page 3	List and define all outcomes for which data were sought. Specify whether all results that were compatible with each outcome domain in each study were sought (e.g. for all measures, time points, analyses), and if not, the methods used to decide which results to collect.
10b		Page 3-4	List and define all other variables for which data were sought (e.g. participant and intervention characteristics, funding sources). Describe any assumptions made about any missing or unclear information.
11	Study risk of bias assessment	Page 4	Specify the methods used to assess risk of bias in the included studies, including details of the tool(s) used, how many reviewers assessed each study and whether they worked independently, and if applicable, details of automation tools used in the process.
12	Effect measures	N/A	Specify for each outcome the effect measure(s) (e.g. risk ratio, mean difference) used in the synthesis or presentation of results.
13a	Synthesis methods	Page 6	Describe the processes used to decide which studies were eligible for each synthesis (e.g. tabulating the study intervention characteristics and comparing against the planned groups for each synthesis (item #5)).
13b		N/A	Describe any methods required to prepare the data for presentation or synthesis, such as handling of missing summary statistics, or data conversions.
13c		Page 4-5	Describe any methods used to tabulate or visually display results of individual studies and syntheses.
13d		N/A	Describe any methods used to synthesize results and provide a rationale for the choice(s). If meta-analysis was performed, describe the model(s), method(s) to identify the presence and extent of statistical heterogeneity, and software package(s) used.
13e		N/A	Describe any methods used to explore possible causes of heterogeneity among study results (e.g. subgroup analysis, meta-regression).
13f		N/A	Describe any sensitivity analyses conducted to assess robustness of the synthesized results.
14	Reporting bias assessment	N/A	Describe any methods used to assess risk of bias due to missing results in a synthesis (arising from reporting biases).
15	Certainty assessment	Page 4	Describe any methods used to assess certainty (or confidence) in the body of evidence for an outcome.
	RESULTS
16a	Study selection	Page 5	Describe the results of the search and selection process, from the number of records identified in the search to the number of studies included in the review, ideally using a flow diagram.
16b		Page 6	Cite studies that might appear to meet the inclusion criteria, but which were excluded, and explain why they were excluded.
17	Study characteristics	Page 6-7	Cite each included study and present its characteristics.
18	Risk of bias in studies	Page 8	Present assessments of risk of bias for each included study.
19	Results of individual studies	Page 8-9	For all outcomes, present, for each study: (a) summary statistics for each group (where appropriate) and (b) an effect estimate and its precision (e.g. confidence/credible interval), ideally using structured tables or plots.
20a	Results of syntheses	Page 8	For each synthesis, briefly summarise the characteristics and risk of bias among contributing studies.
20b		N/A	Present results of all statistical syntheses conducted. If meta-analysis was done, present for each the summary estimate and its precision (e.g. confidence/credible interval) and measures of statistical heterogeneity. If comparing groups, describe the direction of the effect.
20c		N/A	Present results of all investigations of possible causes of heterogeneity among study results.
20d		N/A	Present results of all sensitivity analyses conducted to assess the robustness of the synthesized results.
21	Reporting biases	N/A	Present assessments of risk of bias due to missing results (arising from reporting biases) for each synthesis assessed.
22	Certainty of evidence	N/A	Present assessments of certainty (or confidence) in the body of evidence for each outcome assessed.
	DISCUSSION
23a	Discussion	Page 30	Provide a general interpretation of the results in the context of other evidence.
23b		Page 34	Discuss any limitations of the evidence included in the review.
23c		Page 34	Discuss any limitations of the review processes used.
23d		Page 31-33	Discuss implications of the results for practice, policy, and future research.
	OTHER INFORMATION
24a	Registration and protocol	Page 3	Provide registration information for the review, including register name and registration number, or state that the review was not registered.
24b		Page 3	Indicate where the review protocol can be accessed, or state that a protocol was not prepared.
24c		N/A	Describe and explain any amendments to information provided at registration or in the protocol.
25	Support	Page 1	Describe sources of financial or non-financial support for the review, and the role of the funders or sponsors in the review.
26	Competing interests	Page 34	Declare any competing interests of review authors.
27	Availability of data, code and other materials	Page 34	Report which of the following are publicly available and where they can be found: template data collection forms; data extracted from included studies; data used for all analyses; analytic code; any other materials used in the review.
Supplementary Table 2: Adopted Keyterms in Systematic Review
Entity		Keywords
Lutetium-177		"Lutetium 177" OR "Lu-177" OR "177Lu" OR "[177Lu]Lu" OR "Lutetium-177" OR "177Lutetium"
Yttrium-90		"Yttrium 90" OR "Y-90" OR "90Y" OR "[90Y]Y" OR "Yttrium-90" OR "90Yttrium"
Samarium-153		"Samarium 153" OR "Sm-153" OR "153Sm" OR "[153Sm]Sm" OR "Samarium-153" OR "153Samarium"
Actinium-225		"Actinium 225" OR "Ac-225" OR "225Ac" OR "[225Ac]Ac" OR "Actinium-225" OR "225Actinium"
Rhenium-188		"Rhenium 188" OR "Re-188" OR "188Re" OR "[188Re]Re" OR "Rhenium-188" OR "188Rhenium"
Bismuth-213		"Bismuth 213" OR "Bi-213" OR "213Bi" OR "[213Bi]Bi" OR "Bismuth-213" OR "213Bismuth"
Astatine-211		"Astatine 211" OR "At-211" OR "211At" OR "[211At]At" OR "Astatine-211" OR "211Astatine"
Copper-67		"Copper 67" OR "Cu-67" OR "67Cu" OR "[67Cu]Cu" OR "Copper-67" OR "67Copper"
Terbium-161		"Terbium 161" OR "Tb-161" OR "161Tb" OR "[161Tb]Tb" OR "Terbium-161" OR "161Terbium"
FAPI		"FAPI" OR "Fibroblast Activation Protein Inhibitor" OR "FAP" OR "Fibroblast Activation Protein"
Supplementary Table 3: Study-based analysis of the included studies exploring the use of FAPI RLT in various cancers
#	Study Name	Country	Article Type	Cancer Type																			Patient	Gender		Age	RLT			Response					Disease Control Rate	Adverse Events
				Anal	Breast	Cerebral Glioblastoma	Cervical	Cholangiocarcinoma	Colonic	Gastric	Lung	Nasopharyngeal	Ovarian	Pancreatic	Prostate	Rhabdoid Meningioma	Round Cell Tumor	Sarcoma	Thyroid	Urinary Bladder	Multiple primary neoplasia: Breast + Colorectal	MEN2A Syndrome (Paraganglioma, Pheochromoctyoma, and Medullary Thyroid Cancer)		Female	Male		Agent	Cycles	Activity	PD	SD	PR	CR	Not Assessed		None	G1 Thrombocytopenia	G3 thrombocytopenia	G4 thrombocytopenia	G1 Leukopenia	G2 leukopenia	G3 leukopenia	G1 anemia	G2 anemia	G3 anemia	G3 hematotoxicity	G4 hematotoxicity	G3 pancytopenia	G3/4 hepatotoxicity
1	Ballal 2021	India	Case Report		1																		1	1		31	[177Lu]Lu-DOTA.SA.FAPI	1	3.2					1		1
2	Assadi 2021	Iran	Original Retrospective Study		5		1	1	3		1		2	2	2		1	2	1				18	10	8	50.5	[177Lu]Lu-FAPI-46	36	3.7	6	12			3	80		1			1					1
3	Rathke 2021	United States	Case Report																		1		1	1			[90Y]Y-FAPI-46	4	8.3	1						1
4	Kratochwil 2021	Germany	Case Report								1												1		1		[153Sm]Sm-FAPI-46 + [90Y]Y-FAPI-46	3	9.3		1					1
5	Ferdinandus 2022	Germany	Original Retrospective Study											3				6					9	5	3	57	[90Y]Y-FAPI-46	18	3.8	4	4			1	50			4							1				2
6	Fendler 2022	United States	Original Retrospective Study							1				3	1			16					21	13	8	61	[90Y]Y-FAPI-46	47	7.4	8	7	1		5	50				2
7	Ballal 2022	India	Original Prospective Study																15				15	11	4	55	[177Lu]Lu-DOTAGA.(SA.FAPi)2	45	8.2	1	3	4		7	87.5
8	Kaghazchi 2022	Iran	Case Report											1									1	1		52	[177Lu]Lu-FAPI-46	1	1.9					1		1
9	Baum 2022	Germany	Original Retrospective Study		4				1					6									11	6	5	61	[177Lu]Lu-FAP-2286	22	5.9	9	2				18.1818						1	1		3				1
10	Barashki 2022	Iran	Case Report																			1	1		1		[177Lu]Lu-FAPI-46	1	7.4					1		1
11	Fu 2022	China	Case Report									1											1		1	25	[177Lu]Lu-FAPI-46	1	3.7	1						1
12	Ballal 2022	India	Case Report																1				1		1	56	[177Lu]Lu-DOTAGA.(SA.FAPi)2	1	1.6			1				1
13	Fu 2022	China	Case Report																1				1		1	34	[177Lu]Lu-FAPI-46	4	5.5		1					1
14	Fu 2023	India	Original Prospective Study																12				12	4	8	52	[177Lu]Lu-EB-FAPI	12	3.3	2	7	3			83.3333				1							1	1
15	Luthra 2023	India	Case Report															1					1	1		49	[177Lu]Lu-FAPI	1	7.4		1					1
16	Li 2023	China	Case Report																	1			1		1	73	[177Lu]Lu-FAP-2286	1	7.4			1				1
17	Rao 2023	China	Case Report								1												1		1	49	[177Lu]Lu-FAP-2286	1	7			1				1
18	Yadav 2024	India	Original Retrospective Study		19																		19	18	1	45.5	[177Lu]Lu-DOTAGA.(SA.FAPi)2	65	5.5	6	6	4		3	62.5								2	1
19	Hamacher 2024	Germany	Original Prospective Study															11					11	8	3	61	[90Y]Y-FAPI-46	34	6	2	6	3			81.8182	1
20	Banihashemian 2024	Iran	Case Report															1					1	1		67	[177Lu]Lu-FAP-2286	4	6.8	1						1
21	Banihashemian 2024	Iran	Case Report		1																		1	1		42	[177Lu]Lu-FAP-2286	4	6.6				1			1
22	Yang 2024	China	Case Report								1												1		1	56	[177Lu]Lu-FAP-2286	1	7.4			1				1
23	Yang 2024	China	Case Report															1					1	1		57	[177Lu]Lu-FAP-2286	1	7.4			1				1
24	Ballal 2024	India	Case Report			1																	1	1		52	[177Lu]Lu-DOTAGA.Glu.(FAPI)2	2	7.4			1				1
25	Wan 2024	China	Case Report													1							1		1	43	[177Lu]Lu-FAP-2286	1	7.4			1				1
26	Banihashemian 2024	Iran	Original Prospective Study															5					5	2	3	57	[177Lu]Lu-DOTAGA.Glu.(FAPI)2	20	6.9	1		4			80	1
27	Helisch 2024	Germany	Original Retrospective Study	1	1				3						1								6	4	2	48.5	[213Bi]Bi-FAPI-46	53	1.7	4	1	1			33.3333	1
Supplementary Table 4: The pros and cons of different FAPI RLT agents utilized in this systematic review
Radiopharmaceutical		Pros	Cons			Circulation Profile				Targeting Properties
[177Lu]Lu-DOTA.SA.FAPi		Improved tumor retention	Potential for higher background activity			Prolonged circulation due to albumin binding				Single-valent, albumin binder conjugate
[177Lu]Lu-DOTAGA.Glu.(FAPi)2		Higher tumor uptake and retention	Possible increased radiation dose to normal tissues			Longer circulation time compared to monomer				Bivalent, standalone targeting
[177Lu]Lu-DOTAGA.(SA.FAPi)2		Combines benefits of dimerization and albumin binding	Complex synthesis			Extended circulation due to albumin binding and dimerization				Bivalent, albumin binder conjugate
[177Lu]Lu-EB-FAPi		Excellent tumor retention	Highest background activity			Prolonged circulation due to albumin binding				Single-valent, albumin binder conjugate
[177Lu]Lu-FAP-2286		High tumor uptake and retention	Peptide-based, potentially less stable than small molecules			Faster clearance compared to albumin-binding variants				Single-valent, peptide-based
[177Lu]Lu-FAPI-46		Good tumor uptake	Shorter tumor retention compared to optimized variants			Rapid clearance				Single-valent, small molecule
[90Y]Y-FAPI-46		Longer-range β-emissions for larger tumors	Potential for higher normal tissue toxicity			Rapid clearance				Single-valent, small molecule
[213Bi]Bi-FAPI-46		High-energy α-emissions for targeted therapy	Very short half-life, logistical challenges			Rapid clearance				Single-valent, small molecule
[153Sm]Sm-FAPI-46		Combined β- and γ-emissions for theranostic use	Technical issues in achieving optimal specific activity, contamination with [154Eu]Eu			Rapid clearance				Single-valent, small molecule
Supplementary Table 5: Rationale behind the results of ROBINS-1 Quality tool evaluatioon
Study		Domain	Risk of Bias Judgment	Rationale for Risk of Bias Judgment
Ferdinandus et al., 2022		Bias due to confounding	Serious	Retrospective study with no randomization or adjustment for confounding variables, including prior treatments and patient heterogeneity.
		Bias in selection of participants	Moderate	Patients were selected based on high FAP expression and advanced disease, but the retrospective nature and possible selection bias remain concerns.
		Bias due to missing data	Moderate	Some missing follow-up data, particularly long-term outcomes, may introduce bias in assessing treatment effects.
Fendler et al., 2022		Bias due to confounding	Serious	Patient population included multiple cancer types and varied prior treatments, with no adjustments for confounding factors, limiting causal interpretation.
		Bias in selection of participants	Moderate	Clear inclusion criteria were used, but retrospective study design raises concerns about selection bias.
		Bias due to missing data	Moderate	Missing survival data for some patients limits the robustness of long-term outcome evaluation.
Hamacher et al., 2024		Bias due to confounding	Serious	Retrospective design with a small sample size and no control for confounders like prior treatments or patient comorbidities.
		Bias in selection of participants	Moderate	Clear eligibility criteria, including high FAP expression and progressive SFT, reduce selection bias but retrospective recruitment poses some concerns.
		Bias due to missing data	Moderate	Incomplete follow-up data for some patients, particularly regarding progression-free survival, introduces potential bias in efficacy evaluation.
Assadi et al., 2021		Bias due to confounding	Moderate	Variability in patient baseline characteristics such as prior therapies, comorbidities, and different tumor subtypes, which were not fully controlled.
		Deviations from intended interventions	Moderate	Variability in adherence to the treatment protocol, including different timing and dosing of radiopharmaceuticals, may have introduced deviations that impacted patient outcomes.
Baum et al., 2022		Bias due to confounding	Moderate	Insufficient control over patient characteristics (e.g., prior treatments or disease stage) that could have influenced the outcome of the intervention.
		Bias in selection of participants	Moderate	Non-randomized design, which introduced selection bias in how patients were chosen for inclusion in the study.
		Deviations from intended interventions	Moderate	Possible variations in the implementation of treatment protocols that were not well documented, leading to uncertainty regarding treatment adherence.
Fu et al., 2023		Bias due to confounding	Moderate	Potential confounding factors such as prior therapies or differences in patient conditions were not fully controlled in the study.
		Bias in selection of participants	Moderate	Non-randomized selection of patients, creating the risk of selection bias in who received the treatment.
		Deviations from intended interventions	Moderate	Deviations from intended intervention protocols, possibly due to individual patient needs, were not thoroughly documented or accounted for.
Yadav et al., 2024		Bias due to confounding	Moderate	Variability in patient baseline characteristics, such as differences in prior treatments, were not fully accounted for in the analysis.
		Bias in selection of participants	Moderate	The non-randomized nature of patient selection introduced a risk of bias, particularly in selecting patients for therapy.
		Deviations from intended interventions	Moderate	Deviations in treatment adherence and the timing of radioligand administration may have affected the outcomes but were not controlled for.
Ballal et al., 2022		Bias due to confounding	Moderate	Variability in patient baseline characteristics such as prior therapies, and comorbidities which were not fully controlled.
		Deviations from intended interventions	Moderate	Variability in adherence to the treatment protocol, including different timing and dosing of radiopharmaceuticals, may have introduced deviations that impacted patient outcomes.
Banihashemian et al., 2024		Bias due to confounding	Moderate	Confounding variables such as differences in previous therapies and patient comorbidities were not fully controlled.
		Missing Data	Moderate	Some patients had incomplete follow-up data, which could have introduced bias in the final analysis.
		Outcome Measurement	Moderate	Lack of blinding during outcome assessments may have led to biased interpretation of patient responses or imaging results.
Helisch et al., 2024		Bias due to confounding	Moderate	Variability in patient baseline characteristics such as prior therapies, comorbidities, and different tumor subtypes, which were not fully controlled.
		Deviations from intended interventions	Moderate	Variability in adherence to the treatment protocol, including different timing and dosing of radiopharmaceuticals, may have introduced deviations that impacted patient outcomes.
[truncated: 3 more columns]
